# Supplementary material for: Learning dispatching rules via novel genetic programming with feature selection in energy-aware dynamic job-shop scheduling
Source: Sci Rep. 2023 May 26;13:8558. doi: 10.1038/s41598-023-34951-w (PMC10219999; doi:10.1038/s41598-023-34951-w)
Supplement: Supplementary file 1 — Supplementary Information. [file 41598_2023_34951_MOESM1_ESM.zip]

Archive with 1 entries (1 files):
- The whole algorithm of the proposed approach.docx
